# Supplementary material for: Weak Association between Vastus Lateralis Muscle Fiber Composition and Fascicle Length in Young Untrained Females
Source: Sports (Basel). 2021 Apr 28;9(5):56. doi: 10.3390/sports9050056 (PMC8146508; doi:10.3390/sports9050056)
Supplement: Supplementary file 1 [file sports-09-00056-s001.zip]

Archive with 1 entries (1 files):
- sports-1117903-supplementary.pdf
